# Supplementary material for: Erosion of Amazonian mangroves over peatlands leads to soil carbon loss
Source: PeerJ. 2026 Apr 1;14:e21044. doi: 10.7717/peerj.21044 (PMC13050214; doi:10.7717/peerj.21044)
Supplement: Supplemental Information 1 — Soil C from mangrove sites sampled [file peerj-14-21044-s001.xlsx]

## Sheet: metadata
MANGROVE	Sampling date	PLOTS	LATITUDE N	LONGITUDE W	SOIL SAL	pH	COLLECTION TEAM
Site A	2024-05-01	6	02°08.3586'	50°25.7111'	24	6.9	ANGELO BERNARDINO, GABRIEL COPPO, DANIELA GAURISAS, ANDRE VASSOLER, CARLA PACHECO, VITOR RODRIGUES
Site B	2024-04-29	6	01°56.3018'	50°19.7541'	11	6.8
Site C	2024-04-27	6	02°07.7854'	50°31.4362'	5	6.6
Site D	2024-05-02	6	01°56.6498'	50°28.4811'	11	6.9

## Sheet: Sheet1
Site	Sample_id	delta13C	soil_total_C_µg	delta15N	total_N_µg	C/N ratio	sample_weight_mg	carbon_percent	Plot	Treatment	depth_cm	bulk_density_g_cm3
Site A	Mam5P1A1	-22.4293	167.122	4.10825	18.9919	8.79968	20.4	0.819227	P1	Exposed	0-15	0.905627
Site A	Mam5P1A2	-27.7446	313.999	1.88418	25.316	12.4032	20.2	1.55445	P1	Exposed	15-30	0.741207
Site A	Mam5P1A3	-27.2523	254.749	3.14575	23.695	10.7512	20.2	1.26113	P1	Exposed	30-50	0.709554
Site A	Mam5P1A4	-28.1889	1404.82	-0.024629	66.9224	20.9918	4.4	31.9277	P1	Exposed	50-100	0.160023
Site A	Mam5P1A5	-28.314	397.693	2.36693	32.4286	12.2636	20.1	1.97857	P1	Exposed	> 100	1.25645
Site A	Mam5P2A1	-23.012	97.2149	2.74263	11.766	8.26235	20.5	0.474219	P2	Exposed	0-15	0.602286
Site A	Mam5P2A2	-28.5963	504.929	2.33557	34.7217	14.5422	20	2.52464	P2	Exposed	15-30	0.853751
Site A	Mam5P2A3	-27.5791	252.598	2.98247	24.8128	10.1802	20.2	1.25049	P2	Exposed	30-50	0.591735
Site A	Mam5P2A4	-28.3885	1653.46	-0.209363	70.8102	23.3506	4.3	38.4526	P2	Exposed	50-100	0.291911
Site A	Mam5P2A5	-29.3633	1171.6	0.999935	59.4641	19.7027	20.3	5.77144	P2	Exposed	> 100	1.26172
Site A	Mam5P3A1	-23.4847	102.881	2.24696	9.51607	10.8113	20.8	0.494619	P3	Exposed	0-15	0.858148
Site A	Mam5P3A2	-27.8265	297.514	2.41599	27.5072	10.8159	20	1.48757	P3	Exposed	15-30	0.732415
Site A	Mam5P3A3	-28.6877	428.673	1.86995	33.5	12.7962	20.5	2.09109	P3	Exposed	30-50	0.399179
Site A	Mam5P3A4	-28.4652	701.617	0.144482	32.6913	21.4619	4.4	15.9458	P3	Exposed	50-100	0.118699
Site A	Mam5P3A5	-29.5477	1916.51	0.300272	93.3192	20.5371	20	9.58255	P3	Exposed	> 100	1.18435
Site A	Mam5P4A1	-24.1093	91.8099	2.05404	12.2049	7.52237	20.4	0.450049	P4	Exposed	0-15	0.720985
Site A	Mam5P4A2	-28.2891	534.114	2.17261	33.7492	15.826	20.7	2.58026	P4	Exposed	15-30	0.7034
Site A	Mam5P4A3	-28.4818	899.259	1.38324	54.7664	16.4199	20.2	4.45178	P4	Exposed	30-50	0.332356
Site A	Mam5P4A4	-27.3192	1644.02	-0.493462	63.737	25.7938	4	41.1004	P4	Exposed	50-100	0.109906
Site A	Mam5P4A5	-29.8005	2631.33	0.239213	120.703	21.8	20.4	12.8987	P4	Exposed	> 100	1.31096
Site A	Mam5P5A1	-26.3081	93.1722	2.51924	11.6385	8.00552	20.6	0.452292	P5	Exposed	0-15	0.850234
Site A	Mam5P5A2	-28.1244	368.002	2.14379	28.8422	12.7592	20.8	1.76924	P5	Exposed	15-30	0.699003
Site A	Mam5P5A3	-28.957	1375.27	-0.312386	60.0813	22.8902	4.4	31.2562	P5	Exposed	30-50	0.123095
Site A	Mam5P5A4	-29.19	1908.18	-0.319424	78.8741	24.1927	4.1	46.5409	P5	Exposed	50-100	0.108148
Site A	Mam5P5A5	-29.1401	532.175	1.70894	38.3898	13.8624	20.6	2.58337	P5	Exposed	> 100	1.16325
Site A	Mam5P6A1	-23.3096	126.844	3.07514	13.6015	9.32572	20.6	0.615748	P6	Exposed	0-15	0.768464
Site A	Mam5P6A2	-27.7295	420.309	2.45743	32.0189	13.1269	20.7	2.03048	P6	Exposed	15-30	0.594373
Site A	Mam5P6A3	-27.9841	1161.97	0.717141	51.4366	22.5903	4.1	28.3406	P6	Exposed	30-50	0.149472
Site A	Mam5P6A4	-29.229	1318.41	-0.137765	68.936	19.1251	4.1	32.1562	P6	Exposed	50-100	0.0905627
Site A	Mam5P6A5	-28.9175	570.352	1.40715	39.4761	14.448	20.4	2.79584	P6	Exposed	> 100	1.23183
Site B	Mam3P1A1	-28.1603	268.305	2.96772	22.29	12.037	20.5	1.30881	P1	Exposed	0-15	0.924091
Site B	Mam3P1A2	-27.9701	216.988	3.412	21.614	10.0392	20.5	1.05848	P1	Exposed	15-30	0.992673
Site B	Mam3P1A3	-25.953	96.8611	3.43255	15.8384	6.11559	20.4	0.474809	P1	Exposed	30-50	1.15445
Site B	Mam3P1A4	-26.2378	121.475	3.81611	17.6626	6.87754	20.1	0.604354	P1	Exposed	50-100	1.01377
Site B	Mam3P1A5	-24.971	194.881	3.77548	21.6967	8.9821	20.2	0.96476	P1	Exposed	> 100	0.946073
Site B	Mam3P2A1	-28.4031	394.103	2.84625	28.0212	14.0645	20.3	1.9414	P2	Exposed	0-15	0.895076
Site B	Mam3P2A2	-27.9931	272.148	2.58391	24.7415	10.9997	20.3	1.34063	P2	Exposed	15-30	0.863423
Site B	Mam3P2A3	-27.185	312.054	2.69507	22.9018	13.6258	20.2	1.54482	P2	Exposed	30-50	1.0252
Site B	Mam3P2A4	-28.0952	310.795	2.23047	25.7681	12.0613	20.8	1.49421	P2	Exposed	50-100	1.02433
Site B	Mam3P2A5		1344.63				4.2	32.015	P2	Exposed	> 100	0.156506
Site B	Mam3P3A1	-27.5456	543.075	2.56334	32.1495	16.8922	20.3	2.67525	P3	Exposed	0-15	0.854631
Site B	Mam3P3A2	-27.8378	321.961	2.50313	24.8029	12.9808	20	1.6098	P3	Exposed	15-30	0.812427
Site B	Mam3P3A3	-27.3253	160.633	3.61413	18.3696	8.74451	20.4	0.787419	P3	Exposed	30-50	1.02872
Site B	Mam3P3A4	-28.3253	684.602	1.02786	58.1392	11.7752	20.3	3.37242	P3	Exposed	50-100	0.736811
Site B	Mam3P3A5	-27.3321	1281.07	0.235599	66.5489	19.2501	4.4	29.1153	P3	Exposed	> 100	0.212778
Site B	Mam3P4A1	-27.8657	316.531	2.93737	23.2002	13.6435	20.9	1.5145	P4	Exposed	0-15	0.924091
Site B	Mam3P4A2	-26.5127	135.029	3.44249	18.4012	7.33806	20	0.675144	P4	Exposed	15-30	1.08939
Site B	Mam3P4A3	-26.0167	120.092	3.79587	18.3387	6.54857	20.5	0.585814	P4	Exposed	30-50	0.968933
Site B	Mam3P4A4	-26.5917	152.883	3.36165	19.4214	7.87187	20.2	0.756846	P4	Exposed	50-100	1.13775
Site B	Mam3P4A5	-27.0805	1212.43	0.614368	43.981	27.5671	4.1	29.5714	P4	Exposed	> 100	0.23476
Site B	Mam3P5A1	-27.1398	156.694	3.58377	19.4708	8.04765	20.1	0.779572	P5	Exposed	0-15	0.995311
Site B	Mam3P5A2	-28.1235	180.906	3.5636	19.0974	9.47283	20	0.904531	P5	Exposed	15-30	1.10434
Site B	Mam3P5A3	-27.5327	191.493	3.33127	20.9301	9.14917	20.3	0.943316	P5	Exposed	30-50	0.903869
Site B	Mam3P5A4	-27.2178	184.517	3.80578	21.497	8.58338	20.1	0.917993	P5	Exposed	50-100	0.892438
Site B	Mam3P5A5	-28.1499	1184.03	0.487206	56.3573	21.0094	4.7	25.1922	P5	Exposed	> 100	0.196073
Site B	Mam3P6A1	-28.453	262.711	3.22001	24.4366	10.7507	20.5	1.28152	P6	Exposed	0-15	0.812427
Site B	Mam3P6A2	-27.1936	157.402	4.0381	19.7214	7.98125	20	0.787008	P6	Exposed	15-30	0.977726
Site B	Mam3P6A3	-27.3183	158.538	3.84624	20.2727	7.82029	20.7	0.765885	P6	Exposed	30-50	0.90211
Site B	Mam3P6A4	-28.4676	254.821	3.27051	24.0784	10.583	20.3	1.25527	P6	Exposed	50-100	0.631301
Site B	Mam3P6A5	-27.8833	1523.59	0.570457	74.7823	20.3737	4	38.0897	P6	Exposed	> 100	0.206624
Site C	Mam1P1A1	-28.1693	324.9	3.17922	32.3461	10.0445	20.2	1.60841	P1	Sheltered	0-15	0.840563
Site C	Mam1P1A2	-27.5712	241.118	3.6238	25.7876	9.35016	20.1	1.19959	P1	Sheltered	15-30	0.990914
Site C	Mam1P1A3	-28.0216	288.922	3.40154	28.3785	10.181	20.7	1.39576	P1	Sheltered	30-50	0.960141
Site C	Mam1P1A4	-25.7785	102.752	4.07865	17.1752	5.98258	20.2	0.508674	P1	Sheltered	50-100	1.24326
Site C	Mam1P1A5	-25.8694	92.6367	3.13977	15.6252	5.92869	20.5	0.451886	P1	Sheltered	> 100	1.32327
Site C	Mam1P2A1	-28.3896	343.238	3.48206	33.7179	10.1797	20.2	1.6992	P2	Sheltered	0-15	0.970692
Site C	Mam1P2A2	-27.5847	252.379	3.40153	28.537	8.84392	20.5	1.23112	P2	Sheltered	15-30	0.962778
Site C	Mam1P2A3	-26.5332	146.156	3.61405	19.609	7.45354	20.9	0.699313	P2	Sheltered	30-50	1.36723
Site C	Mam1P2A4	-25.8221	97.7539	3.5941	15.7948	6.18898	20.8	0.469971	P2	Sheltered	50-100	1.30832
Site C	Mam1P2A5	-25.5369	79.5522	3.81625	15.4578	5.14641	20.8	0.382463	P2	Sheltered	> 100	1.16325
Site C	Mam1P3A1	-27.9409	420.868	3.99683	37.3556	11.2665	20.7	2.03318	P3	Sheltered	0-15	1.05334
Site C	Mam1P3A2	-28.3719	351.781	3.95665	32.6117	10.787	20.9	1.68316	P3	Sheltered	15-30	1.0806
Site C	Mam1P3A3	-25.7591	137.454	4.35111	19.5201	7.04167	20.8	0.660837	P3	Sheltered	30-50	1.33118
Site C	Mam1P3A4	-25.499	96.6358	4.2503	17.0038	5.68318	20.9	0.462372	P3	Sheltered	50-100	1.29074
Site C	Mam1P3A5	-25.7976	92.6423	3.69506	15.8785	5.83444	20.1	0.460907	P3	Sheltered	> 100	1.30481
Site C	Mam1P4A1	-28.2281	627.231	5.11703	54.7923	11.4474	20.3	3.08981	P4	Sheltered	0-15	0.592614
Site C	Mam1P4A2	-27.6833	272.372	4.52229	27.8356	9.78501	20.2	1.34837	P4	Sheltered	15-30	1.03839
Site C	Mam1P4A3	-25.8937	130.296	4.34101	19.5516	6.6642	20.8	0.626423	P4	Sheltered	30-50	1.27491
Site C	Mam1P4A4	-25.8204	141.597	4.26027	19.0492	7.43325	20.8	0.680757	P4	Sheltered	50-100	1.28019
Site C	Mam1P4A5	-25.2886	76.3528	3.13975	15.9318	4.79247	20.8	0.367081	P4	Sheltered	> 100	1.12984
Site C	Mam1P5A1	-27.248	173.709	4.1489	24.3557	7.13217	20.5	0.84736	P5	Sheltered	0-15	1.1439
Site C	Mam1P5A2	-26.4503	149.443	4.7347	20.8177	7.17866	20.7	0.721946	P5	Sheltered	15-30	1.25821
Site C	Mam1P5A3	-25.401	74.849	4.06868	15.1374	4.94464	20.1	0.372383	P5	Sheltered	30-50	1.19314
Site C	Mam1P5A4	-25.4387	80.9922	3.72534	16.0694	5.04016	20.1	0.402947	P5	Sheltered	50-100	1.21073
Site C	Mam1P5A5	-25.3073	73.8846	3.52349	14.7809	4.99864	20.9	0.353515	P5	Sheltered	> 100	1.4578
Site C	Mam1P6A1	-27.7739	518.64	6.04602	49.9155	10.3904	20.6	2.51767	P6	Sheltered	0-15	1.04719
Site C	Mam1P6A2	-26.3687	154.825	4.78516	21.1877	7.30728	20.8	0.744349	P6	Sheltered	15-30	1.35229
Site C	Mam1P6A3	-25.7694	108.302	4.40168	18.0806	5.98996	20.6	0.525738	P6	Sheltered	30-50	1.24941
Site C	Mam1P6A4	-25.3235	82.816	3.8869	15.8756	5.21654	20.1	0.41202	P6	Sheltered	50-100	1.18523
Site D	Mam6P1A1	-25.284	68.2373	3.67225	11.9665	5.70235	20.7	0.329649	P1	Sheltered	0-15	0.934642
Site D	Mam6P1A2	-26.7685	204.776	3.9466	20.1857	10.1446	20.4	1.0038	P1	Sheltered	15-30	0.856389
Site D	Mam6P1A3	-26.8919	157.493	3.84653	18.7436	8.40254	20.3	0.775829	P1	Sheltered	30-50	0.83177
Site D	Mam6P1A4	-27.162	160.198	3.49395	18.5947	8.61528	20.5	0.781456	P1	Sheltered	50-100	0.94871
Site D	Mam6P1A5	-25.4973	150.184	3.61628	15.3448	9.78725	20.3	0.739821	P1	Sheltered	> 100	0.871336
Site D	Mam6P2A1	-24.4832	151.538	4.06102	17.0682	8.87836	20.8	0.728547	P2	Sheltered	0-15	0.882767
Site D	Mam6P2A2	-26.9756	268.997	4.41479	20.1363	13.3588	20	1.34498	P2	Sheltered	15-30	0.817702
Site D	Mam6P2A3	-26.963	183.792	4.01201	18.9982	9.67418	20.5	0.896545	P2	Sheltered	30-50	0.867819
Site D	Mam6P2A4	-27.0909	220.611	3.93205	19.8466	11.1158	20.1	1.09757	P2	Sheltered	50-100	1.01465
Site D	Mam6P2A5	-26.6787	151.15	3.46902	16.7912	9.00176	20.5	0.737319	P2	Sheltered	> 100	1.05246
Site D	Mam6P3A1	-24.5969	152.232	4.05542	17.5096	8.69423	20.6	0.738992	P3	Sheltered	0-15	0.686694
Site D	Mam6P3A2	-27.1635	199.326	4.02551	22.5169	8.85231	20.7	0.96293	P3	Sheltered	15-30	0.898593
Site D	Mam6P3A3	-27.3903	222.731	3.97602	23.1562	9.6186	20.1	1.10811	P3	Sheltered	30-50	0.918816
Site D	Mam6P3A4	-26.4187	148.498	3.78946	18.1142	8.19791	20	0.742492	P3	Sheltered	50-100	1.04543
Site D	Mam6P3A5	-25.1473	141.603	3.95253	15.8252	8.94797	20.4	0.694134	P3	Sheltered	> 100	0.944314
Site D	Mam6P4A1	-24.3516	161.297	4.18553	19.3155	8.35068	20.2	0.798502	P4	Sheltered	0-15	1.13863
Site D	Mam6P4A2	-26.7376	204.612	4.15654	19.5339	10.4747	20.3	1.00794	P4	Sheltered	15-30	0.992673
Site D	Mam6P4A3	-27.1254	191.973	3.95595	19.8374	9.67734	20.2	0.950362	P4	Sheltered	30-50	0.851114
Site D	Mam6P4A4	-27.3067	209.632	3.39208	19.4017	10.8048	20.4	1.02761	P4	Sheltered	50-100	0.965416
Site D	Mam6P4A5	-27.1369	238.502	3.80718	21.1308	11.287	20.3	1.17489	P4	Sheltered	> 100	1.01641
Site D	Mam6P5A1	-24.47	165.886	4.09172	17.9464	9.24345	20.5	0.809202	P5	Sheltered	0-15	0.618112
Site D	Mam6P5A2	-27.6269	248.105	3.36548	25.067	9.89768	20.7	1.19858	P5	Sheltered	15-30	0.97245
Site D	Mam6P5A3	-27.5325	221.023	3.34704	23.3736	9.45609	20.2	1.09417	P5	Sheltered	30-50	1.03751
Site D	Mam6P5A4	-27.0429	155.104	4.00526	19.6931	7.87607	20.6	0.752933	P5	Sheltered	50-100	0.851114
Site D	Mam6P5A5	-27.4914	198.846	3.22937	21.167	9.39415	20.6	0.965272	P5	Sheltered	> 100	1.10082
Site D	Mam6P6A1	-23.567	165.943	3.85996	17.0326	9.74266	20.1	0.825585	P6	Sheltered	0-15	0.910903
Site D	Mam6P6A2	-27.5107	219.568	2.87197	21.9282	10.013	20.1	1.09238	P6	Sheltered	15-30	1.00322
Site D	Mam6P6A3	-26.4825	150.189	3.60132	17.8556	8.41132	20.6	0.729072	P6	Sheltered	30-50	1.1272
Site D	Mam6P6A4	-25.5871	140.552	2.93701	18.2814	7.68824	20.5	0.68562	P6	Sheltered	50-100	1.11401
Site D	Mam6P6A5	-23.7362	65.2469	3.67691	11.5569	5.6457	20.8	0.313687	P6	Sheltered	> 100	1.08411
